# Supplementary material for: Plating human iPSC lines on micropatterned substrates reveals role for ITGB1 nsSNV in endoderm formation
Source: Stem Cell Reports. 2021 Oct 21;16(11):2628–41. doi: 10.1016/j.stemcr.2021.09.017 (PMC8581167; doi:10.1016/j.stemcr.2021.09.017)
Supplement: Table S1. Protein expression profiles of SOX2, BRA and SOX17 were compared between technical and biological replicates in each individual cell line for the control iPSC lines uoxz_4, qanu_1, giuo_5, and eojr_2 using a Kolmogorov-Smirnov test, related to Figures 1D–1F and 2A–2C — For the line uoxz_4, protein expression profiles of SOX2, BRA, and SOX17 were also calculated based on 85, 106, and 83 colonies, respectively. Randomly chosen subgroups of 4, 7, 10, or 20 colonies were selected and statistically compared with the overall colony profile using a Kolmogorov-Smirnov test. [file mmc2.xlsx]

## Sheet: uoxz_4
D	p.value	comparison
0.3333	0.1963	SOX2_n1-1 vs SOX2_n1-3
0.2857	0.365	SOX2_n1-1 vs SOX2_n1-2
0.1905	0.8531	SOX2_n1-2 vs SOX2_n1-3
0.1905	0.8407	SOX2_n2-1 vs SOX2_n2-3
0.2381	0.5911	SOX2_n2-1 vs SOX2_n2-2
0.0952	1	SOX2_n2-2 vs SOX2_n2-3
0.0952	1	SOX2_n3-1 vs SOX2_n3-3
0.381	0.0948	SOX2_n3-1 vs SOX2_n3-2
0.4762	0.1159	SOX2_n3-2 vs SOX2_n3-3
0.1905	0.8407	BRA_n1-1 vs BRA_n1-3
0.2381	0.5911	BRA_n1-1 vs BRA_n1-2
0.1905	0.8407	BRA_n1-2 vs BRA_n1-3
0.0952	1	BRA_n2-1 vs BRA_n2-3
0.1905	0.8407	BRA_n2-1 vs BRA_n2-2
0.1905	0.8407	BRA_n2-2 vs BRA_n2-3
0.19	0.841	BRA_n3-1 vs BRA_n3-3
0.143	0.983	BRA_n3-1 vs BRA_n3-2
0.095	1	BRA_n3-2 vs BRA_n3-3
0.143	0.983	SOX17_n1-1 vs SOX17_n1-3
0.19	0.841	SOX17_n1-1 vs SOX17_n1-2
0.143	0.983	SOX17_n1-2 vs SOX17_n1-3
0.1429	0.9829	SOX17_n2-1 vs SOX17_n2-3
0.1905	0.8407	SOX17_n2-1 vs SOX17_n2-2
0.1905	0.8407	SOX17_n2-2 vs SOX17_n2-3
0.1429	0.9829	SOX17_n3-1 vs SOX17_n3-3
0.3333	0.1938	SOX17_n3-1 vs SOX17_n3-2
0.1905	0.8407	SOX17_n3-2 vs SOX17_n3-3
0.1905	0.8531	SOX2 n=1 vs n=2
0.2381	0.6028	SOX2 n=1 vs n=3
0.1429	0.987	SOX2n=2 vs n=3
0.1905	0.8407	BRA n=1 vs n=2
0.2381	0.5911	BRA n=1 vs n=3
0.1429	0.9829	BRA n=2 vs n=3
0.095	1	SOX17 n=1 vs n=2
0.19	0.841	SOX17 n=1 vs n=3
0.19	0.841	SOX17 n=2 vs n=3
0.1429	0.987	20 colonies
0.2381	0.6028	10 colonies
0.3333	0.1938	7 colonies
0.2857	0.365	4 colonies
0.2381	0.5911	20 colonies
0.1905	0.8407	10 colonies
0.0952	0.8998	7 colonies
0.2857	0.3581	4 colonies
0.095	0.9956	20 colonies
0.19	0.841	10 colonies
0.095	0.9899	7 colonies
0.19	0.841	4 colonies

## Sheet: qanu_1
D	p.value	comparison
0.1429	0.987	SOX2_n1-1 vs SOX2_n1-3
0.381	0.0949	SOX2_n1-1 vs SOX2_n1-2
0.381	0.0948	SOX2_n1-2 vs SOX2_n1-3
0.2381	0.5911	SOX2_n2-1 vs SOX2_n2-3
0.2857	0.365	SOX2_n2-1 vs SOX2_n2-2
0.1905	0.8531	SOX2_n2-2 vs SOX2_n2-3
0.2381	0.6028	SOX2_n3-1 vs SOX2_n3-3
0.2857	0.365	SOX2_n3-1 vs SOX2_n3-2
0.1429	0.987	SOX2_n3-2 vs SOX2_n3-3
0.2857	0.3581	BRA_n1-1 vs BRA_n1-3
0.1429	0.9829	BRA_n1-1 vs BRA_n1-2
0.1905	0.8407	BRA_n1-2 vs BRA_n1-3
0.0476	1	BRA_n2-1 vs BRA_n2-3
0.381	0.0949	BRA_n2-1 vs BRA_n2-2
0.381	0.0949	BRA_n2-2 vs BRA_n2-3
0.1905	0.8407	BRA_n3-1 vs BRA_n3-3
0.0952	1	BRA_n3-1 vs BRA_n3-2
0.1429	0.9829	BRA_n3-2 vs BRA_n3-3
0.1429	0.9829	SOX17_n1-1 vs SOX17_n1-3
0.0952	1	SOX17_n1-1 vs SOX17_n1-2
0.1429	0.9829	SOX17_n1-2 vs SOX17_n1-3
0.1905	0.8407	SOX17_n2-1 vs SOX17_n2-3
0.1429	0.9829	SOX17_n2-1 vs SOX17_n2-2
0.1429	0.9829	SOX17_n2-2 vs SOX17_n2-3
0.5714	0.117	SOX2 n=1 vs n=3
0.381	0.0948	SOX2 n=2 vs n=3
0.2857	0.365	SOX2 n=2 vs n=1
0.1429	0.9829	BRA n=1 vs n=2
0.1429	0.9829	BRA n=1 vs n=3
0.1905	0.8407	BRA n=2 vs n=3
0.2857	0.3581	SOX17 n=1 vs n=2
0.2381	0.5911	SOX17 n=1 vs n=3
0.1905	0.8407	SOX17 n=2 vs n=3

## Sheet: giuo_5
D	p.value	comparison
0.2857	0.365	SOX2_n1-1 vs SOX2_n1-3
0.2857	0.365	SOX2_n1-1 vs SOX2_n1-2
0.2381	0.6028	SOX2_n1-2 vs SOX2_n1-3
0.1429	0.987	SOX2_n2-1 vs SOX2_n2-3
0.1429	0.987	SOX2_n2-1 vs SOX2_n2-2
0.1429	0.987	SOX2_n2-2 vs SOX2_n2-3
0.2857	0.365	SOX2_n3-1 vs SOX2_n3-3
0.6667	0.0001	SOX2_n3-1 vs SOX2_n3-2
0.5238	0.0055	SOX2_n3-2 vs SOX2_n3-3
0.095	1	BRA_n1-1 vs BRA_n1-3
0.238	0.591	BRA_n1-1 vs BRA_n1-2
0.286	0.358	BRA_n1-2 vs BRA_n1-3
0.2381	0.5911	BRA_n2-1 vs BRA_n2-3
0.2381	0.5911	BRA_n2-1 vs BRA_n2-2
0.3333	0.1938	BRA_n2-2 vs BRA_n2-3
0.2381	0.5911	BRA_n3-1 vs BRA_n3-3
0.1905	0.8407	BRA_n3-1 vs BRA_n3-2
0.1429	0.9829	BRA_n3-2 vs BRA_n3-3
0.2381	0.6028	SOX17_n1-1 vs SOX17_n1-3
0.3333	0.1963	SOX17_n1-1 vs SOX17_n1-2
0.1905	0.8531	SOX17_n1-2 vs SOX17_n1-3
0.1429	0.9829	SOX17_n2-1 vs SOX17_n2-3
0.1905	0.8407	SOX17_n2-1 vs SOX17_n2-2
0.2857	0.3581	SOX17_n3-1 vs SOX17_n3-3
0.2381	0.5911	SOX17_n3-1 vs SOX17_n3-2
0.1905	0.8407	SOX17_n3-2 vs SOX17_n3-3
0.3333	0.1963	SOX2 n=1 vs n=2
0.4762	0.1159	SOX2 n=1 vs n=3
0.5714	0.1117	SOX2 n=2 vs n=3
0.1905	0.8407	BRA n=1 vs n=2
0.2381	0.5911	BRA n=1 vs n=3
0.1429	0.9829	BRA n=2 vs n=3
0.2381	0.6028	SOX17 n=1 vs n=2
0.4762	0.0271	SOX17 n=1 vs n=3
0.381	0.0949	SOX17 n=2 vs n=3

## Sheet: eojr_2
D	p.value	comparison
0.2857	0.3581	SOX2_n1-1 vs SOX2_n1-3
0.2857	0.3581	SOX2_n1-1 vs SOX2_n1-2
0.0952	1	SOX2_n1-2 vs SOX2_n1-3
0.2857	0.3581	SOX2_n2-1 vs SOX2_n2-3
0.2857	0.3581	SOX2_n2-1 vs SOX2_n2-2
0.2857	0.3581	SOX2_n2-2 vs SOX2_n2-3
0.381	0.1948	SOX2_n3-1 vs SOX2_n3-3
0.2857	0.365	SOX2_n3-1 vs SOX2_n3-2
0.3333	0.1963	SOX2_n3-2 vs SOX2_n3-3
0.1429	0.9829	BRA_n1-1 vs BRA_n1-3
0.1429	0.9829	BRA_n1-1 vs BRA_n1-2
0.2857	0.3581	BRA_n1-2 vs BRA_n1-3
0.2381	0.5911	BRA_n2-1 vs BRA_n2-3
0.0952	1	BRA_n2-1 vs BRA_n2-2
0.1429	0.9829	BRA_n2-2 vs BRA_n2-3
0.095	1	BRA_n3-1 vs BRA_n3-3
0.286	0.358	BRA_n3-1 vs BRA_n3-2
0.333	0.194	BRA_n3-2 vs BRA_n3-3
0.19	0.841	SOX17_n1-1 vs SOX17_n1-2
0.2381	0.5911	SOX17_n2-1 vs SOX17_n2-2
0.1905	0.8407	SOX17_n3-1 vs SOX17_n3-3
0.2857	0.3581	SOX17_n3-1 vs SOX17_n3-2
0.1905	0.8407	SOX17_n3-2 vs SOX17_n3-3
